# Supplementary material for: Contribution of Host Genetics to the Variation of Microbial Composition of Cecum Lumen and Feces in Pigs
Source: Front Microbiol. 2018 Oct 31;9:2626. doi: 10.3389/fmicb.2018.02626 (PMC6220110; doi:10.3389/fmicb.2018.02626)
Supplement: Table S2 — Heritability of microbial taxa estimated in cecum lumen and fecal samples. [file Table_2.XLSX]

## Sheet: estimated heritability
Table S2. Heritability of microbial taxa estimated in cecum lumen and fecal samples
	Feces		Cecum lumen
Taxonomy	Heritability	95% confidence intervals	Heritability	95% confidence intervals
Family
Alcaligenaceae	0.1	0.01-0.23	0.48	0.28-0.67
Anaeroplasmataceae	0.19	0.03-0.38	0.08	0.01-0.21
Bacteroidaceae	0.2	0.05-0.37	0.19	0.02-0.44
Campylobacteraceae	0.08	0.01-0.19	0.27	0.11-0.41
Cerasicoccaceae	0.15	0.02-0.32	0.34	0.16-0.53
Christensenellaceae	0.33	0.13-0.55	0.3	0.11-0.51
Clostridiaceae	0.14	0.01-0.3	-	-
Coriobacteriaceae	0.09	0.01-0.22	-	-
Corynebacteriaceae	0.11	0.01-0.28	0.04	0-0.12
Desulfovibrionaceae	0.07	0-0.18	0.1	0.01-0.26
Elusimicrobiaceae	0.12	0.01-0.27	0.08	0.01-0.19
Enterobacteriaceae	0.16	0.03-0.31	0.26	0.11-0.43
Erysipelotrichaceae	0.19	0.03-0.41	0.31	0.15-0.49
Fibrobacteraceae	0.26	0.08-0.45	0.16	0.03-0.31
Fusobacteriaceae	-	-	0.13	0.02-0.28
Helicobacteraceae	0.16	0.03-0.34	0.06	0-0.15
Lachnospiraceae	0.27	0.11-0.45	0.51	0.3-0.74
Lactobacillaceae	0.07	0-0.2	0.49	0.29-0.7
Mogibacteriaceae	0.16	0.03-0.33	0.29	0.09-0.48
Paraprevotellaceae	0.07	0-0.19	0.15	0.02-0.34
Peptococcaceae	0.08	0.01-0.2	0.15	0.03-0.28
Peptostreptococcaceae	0.06	0-0.16	0.4	0.31-0.5
Pirellulaceae	0.09	0.01-0.21	0.09	0.01-0.21
Porphyromonadaceae	0.13	0.01-0.29	0.39	0.2-0.59
Prevotellaceae	0.22	0.06-0.41	0.37	0.2-0.55
Rikenellaceae	0.24	0.05-0.45	0.15	0.02-0.31
Ruminococcaceae	0.16	0.03-0.33	0.56	0.38-0.73
Sphaerochaetaceae	0.08	0.01-0.21	0.39	0.21-0.57
Spirochaetaceae	0.08	0.01-0.2	0.31	0.14-0.49
Streptococcaceae	0.31	0.16-0.49	0.13	0.02-0.26
Succinivibrionaceae	0.18	0.05-0.33	-	-
Turicibacteraceae	0.27	0.1-0.44	0.23	0.05-0.4
Veillonellaceae	0.18	0.03-0.37	-	-
Verrucomicrobiaceae	0.06	0-0.16	-	-
Victivallaceae	0.19	0.04-0.35	0.37	0.19-0.55
Genus
Akkermansia	0.06	0-0.16	-	-
Anaeroplasma	0.19	0.03-0.39	0.09	0.01-0.22
Anaerostipes	0.14	0.01-0.31	0.07	0-0.18
Anaerovibrio	0.16	0.04-0.3	0.19	0.02-0.44
Bacteroides	0.2	0.05-0.37	-	-
Blautia	0.33	0.18-0.49	0.25	0.1-0.41
BS11	0.23	0.13-0.36	0.09	0.01-0.22
Campylobacter	0.07	0.01-0.18	0.25	0.09-0.4
CF231	0.16	0.03-0.34	0.27	0.1-0.47
Clostridium	0.08	0.01-0.21	-	-
Coprococcus	0.22	0.08-0.39	0.3	0.13-0.48
Corynebacterium	0.1	0.01-0.25	-	-
Desulfovibrio	0.1	0.01-0.23	0.19	0.02-0.45
Dorea	0.26	0.11-0.41	0.15	0.02-0.36
Epulopiscium	0.06	0-0.17	-	-
Escherichia	0.15	0.02-0.3	0.27	0.12-0.44
Faecalibacterium	0.14	0.02-0.29	-	-
Fibrobacter	0.26	0.08-0.46	0.17	0.03-0.33
Lachnospira	0.15	0.02-0.32	0.56	0.39-0.73
Lactobacillus	0.08	0-0.21	0.48	0.28-0.68
Megasphaera	0.08	0-0.24	-	-
Oscillospira	0.07	0.01-0.18	0.12	0.01-0.26
p-2534-18B5	0.16	0.02-0.32	-	-
p-75-a5	0.2	0.04-0.4	0.37	0.19-0.6
Parabacteroides	0.08	0.01-0.2	0.12	0.01-0.29
Paraprevotella	0.29	0.05-0.44	0.12	0.01-0.3
Phascolarctobacterium	0.15	0.02-0.35	0.16	0.02-0.37
Prevotella	0.23	0.06-0.42	0.34	0.14-0.55
rc4-4	0.08	0.01-0.21	0.09	0.01-0.21
RF16	0.09	0.01-0.22	0.06	0-0.16
RFN20	0.15	0.02-0.32	0.11	0.01-0.28
RFP12	0.07	0-0.17	0.52	0.36-0.68
Roseburia	0.31	0.12-0.52	0.19	0.04-0.37
Ruminobacter	-	-	0.43	0.31-0.54
Ruminococcus	0.14	0.03-0.28	0.52	0.34-0.71
S24-7	0.11	0.01-0.25	0.2	0.05-0.37
SMB53	0.17	0.03-0.33	-	-
Sphaerochaeta	0.08	0.01-0.2	0.39	0.2-0.57
Streptococcus	0.3	0.15-0.47	0.13	0.02-0.26
Succinivibrio	0.33	0.13-0.56	-	-
Sutterella	0.11	0.01-0.24	0.47	0.28-0.67
Treponema	0.08	0-0.2	0.31	0.14-0.49
Turicibacter	0.26	0.09-0.44	0.36	0.13-0.54
Veillonella	0.11	0-0.32	0.29	0.03-0.6
WCHB1-25	0.1	0.01-0.26	-	-
YRC22	0.15	0.03-0.3	0.14	0.03-0.3
Species
Bacteroides_coprophilus	0.34	0.11-0.64	-	-
Blautia_producta	0.41	0.29-0.55	0.08	0.01-0.2
Clostridium_butyricum	0.18	0.04-0.35	-	-
Coprococcus_eutactus	0.18	0.03-0.37	-	-
Escherichia_coli	0.15	0.02-0.3	0.27	0.11-0.45
Faecalibacterium_prausnitzii	0.11	0.01-0.26	0.19	0.03-0.42
Fibrobacter_succinogenes	-	-	0.17	0.02-0.36
Lactobacillus_mucosae	0.08	0.01-0.18	0.2	0.03-0.4
Lactobacillus_reuteri	0.13	0.02-0.29	-	-
Paludibacter	0.11	0.01-0.28	0.32	0.17-0.49
Prevotella_copri	0.24	0.12-0.38	-	-
Prevotella_stercorea	0.06	0-0.16	-	-
Ruminococcus_gnavus	0.13	0.01-0.3	0.2	0.02-0.43
Streptococcus_luteciae	0.3	0.15-0.47	-	-
Veillonella_dispar	0.1	0-0.29	0.18	0.03-0.38
